# Supplementary material for: A Qualitative Exploration of the Acceptability of a Supported Self‐Management Intervention for People With Type 2 Diabetes and Severe Mental Illness
Source: J Diabetes Res. 2026 Jun 19;2026:2703200. doi: 10.1155/jdr/2703200 (PMC13282270; doi:10.1155/jdr/2703200)
Supplement: Supplementary file 1 — Supporting Information Additional supporting information can be found online in the Supporting Information section. S1 SRQR Reporting checklist. [file JDR-2026-2703200-s001.zip]

Archive with 6 entries (6 files):
- DIAMONDS TOPIC GUIDE COMPLETERS v1.0.docx
- __MACOSX/._DIAMONDS TOPIC GUIDE COMPLETERS v1.0.docx
- DIAMONDS TOPIC GUIDE NON COMPLETERS v1.0.docx
- __MACOSX/._DIAMONDS TOPIC GUIDE NON COMPLETERS v1.0.docx
- DIAMONDS TOPIC GUIDE COACH v1.0.docx
- __MACOSX/._DIAMONDS TOPIC GUIDE COACH v1.0.docx
